# Supplementary material for: Forecast analysis of any opportunistic infection among HIV positive individuals on antiretroviral therapy in Uganda
Source: BMC Public Health. 2016 Aug 11;16:766. doi: 10.1186/s12889-016-3455-5 (PMC4982438; doi:10.1186/s12889-016-3455-5)
Supplement: Additional file 1: — Data on monthly prevalence of any opportunistic infection among HIV positive individuals on HAART in TASO, Uganda (2004-2013). (XLS 34 kb) [file 12889_2016_3455_MOESM1_ESM.xls]

## Sheet: Sheet1
year	month	anyprev	time
2004	1	56.5	1
2004	2	56.7	2
2004	3	57.4	3
2004	4	62.6	4
2004	5	60.1	5
2004	6	62.1	6
2004	7	57.2	7
2004	8	56.4	8
2004	9	55.2	9
2004	10	52.3	10
2004	11	55.5	11
2004	12	54.6	12
2005	1	50.1	13
2005	2	59.3	14
2005	3	52.4	15
2005	4	51.2	16
2005	5	49.7	17
2005	6	53.4	18
2005	7	48.6	19
2005	8	49.3	20
2005	9	45.2	21
2005	10	44.3	22
2005	11	42.4	23
2005	12	43.6	24
2006	1	44.7	25
2006	2	49.1	26
2006	3	50.2	27
2006	4	52.7	28
2006	5	44.6	29
2006	6	43.2	30
2006	7	39.7	31
2006	8	42.2	32
2006	9	44.3	33
2006	10	42.4	34
2006	11	43.6	35
2006	12	41.8	36
2007	1	46.3	37
2007	2	46.5	38
2007	3	47.4	39
2007	4	47.6	40
2007	5	46.1	41
2007	6	50	42
2007	7	45.3	43
2007	8	46.1	44
2007	9	45.2	45
2007	10	42.6	46
2007	11	45.1	47
2007	12	42.5	48
2008	1	41.3	49
2008	2	41.6	50
2008	3	40.8	51
2008	4	44.3	52
2008	5	50	53
2008	6	40	54
2008	7	44.2	55
2008	8	38.2	56
2008	9	43.6	57
2008	10	47.3	58
2008	11	35.7	59
2008	12	41.6	60
2009	1	43.2	61
2009	2	41.6	62
2009	3	41.2	63
2009	4	42.3	64
2009	5	41.4	65
2009	6	34.6	66
2009	7	40.1	67
2009	8	39.5	68
2009	9	38.6	69
2009	10	40.2	70
2009	11	38.4	71
2009	12	36.2	72
2010	1	40.6	73
2010	2	37.1	74
2010	3	39.3	75
2010	4	36.2	76
2010	5	35.2	77
2010	6	34.4	78
2010	7	33.4	79
2010	8	34.8	80
2010	9	39.6	81
2010	10	37.4	82
2010	11	38.3	83
2010	12	32.3	84
2011	1	37.8	85
2011	2	38.1	86
2011	3	37.1	87
2011	4	42.6	88
2011	5	42.8	89
2011	6	32.1	90
2011	7	33.6	91
2011	8	27.6	92
2011	9	36.1	93
2011	10	37.4	94
2011	11	38.7	95
2011	12	37.6	96
2012	1	31.2	97
2012	2	26.8	98
2012	3	32.3	99
2012	4	31.4	100
2012	5	27.8	101
2012	6	28.1	102
2012	7	27.2	103
2012	8	35.2	104
2012	9	28.1	105
2012	10	29.2	106
2012	11	29.5	107
2012	12	31.2	108
2013	1	27.3	109
2013	2	25.4	110
2013	3	29.4	111
2013	4	32.6	112
2013	5	28.7	113
2013	6	25.2	114
2013	7	26.4	115
2013	8	25.7	116
2013	9	25.4	117
2013	10	27.2	118
2013	11	25.7	119
2013	12	29.4	120
